# Supplementary material for: Association of Fortification with Human Milk versus Bovine Milk-Based Fortifiers on Short-Term Outcomes in Preterm Infants—A Meta-Analysis
Source: Nutrients. 2024 Mar 21;16(6):910. doi: 10.3390/nu16060910 (PMC10975992; doi:10.3390/nu16060910)
Supplement: Supplementary file 1 [file nutrients-16-00910-s001.zip]

Archive with 2 entries (2 files):
- nutrients-2914791-supplementary/File S1.pdf
- nutrients-2914791-supplementary/File S2.pdf
